# Supplementary material for: Sodium Content in Cereal-Based Products Sold in Italy: How Far Are We from the Global Benchmarks?
Source: Nutrients. 2022 Jul 27;14(15):3088. doi: 10.3390/nu14153088 (PMC9370200; doi:10.3390/nu14153088)
Supplement: Supplementary file 1 [file nutrients-14-03088-s001.zip]

Archive with 1 entries (1 files):
- nutrients-1804746-supplementary.pdf
